# Supplementary material for: Effect of Vitamin D Supplementation on Glycemic Control in Prediabetes: A Meta-Analysis
Source: Nutrients. 2021 Dec 14;13(12):4464. doi: 10.3390/nu13124464 (PMC8707376; doi:10.3390/nu13124464)
Supplement: Supplementary file 1 [file nutrients-13-04464-s001.zip]

Archive with 1 entries (1 files):
- nutrients-1480285-supplementary.pdf
